# Supplementary material for: A note on internet use and the 2016 U.S. presidential election outcome
Source: PLoS One. 2018 Jul 18;13(7):e0199571. doi: 10.1371/journal.pone.0199571 (PMC6051565; doi:10.1371/journal.pone.0199571)
Supplement: S1 Replication Code — (GZ) [file pone.0199571.s002.tar.gz]

Archive with 101 entries (85 files):
- Archive
- Archive/._.sconsign.dblite
- Archive/.sconsign.dblite
- Archive/._constants.yaml
- Archive/constants.yaml
- Archive/._README.md
- Archive/README.md
- Archive/._release
- Archive/release
- Archive/._SConstruct
- Archive/SConstruct
- Archive/._sconstruct.log
- Archive/sconstruct.log
- Archive/._setup.py
- Archive/setup.py
- Archive/._source
- Archive/source
- Archive/._state_of_repo.log
- Archive/state_of_repo.log
- Archive/._user-config.yaml
- Archive/user-config.yaml
- Archive/source/._.DS_Store
- Archive/source/.DS_Store
- Archive/source/._analysis
- Archive/source/analysis
- Archive/source/._data
- Archive/source/data
- Archive/source/._lib
- Archive/source/lib
- Archive/source/._raw
- Archive/source/raw
- Archive/source/raw/._.DS_Store
- Archive/source/raw/.DS_Store
- Archive/source/raw/._ANES
- Archive/source/raw/ANES
- Archive/source/raw/ANES/._.DS_Store
- Archive/source/raw/ANES/.DS_Store
- Archive/source/raw/ANES/._raw
- Archive/source/raw/ANES/raw
- Archive/source/raw/ANES/raw/._.DS_Store
- Archive/source/raw/ANES/raw/.DS_Store
- Archive/source/lib/._.DS_Store
- Archive/source/lib/.DS_Store
- Archive/source/lib/._R
- Archive/source/lib/R
- Archive/source/lib/R/._.DS_Store
- Archive/source/lib/R/.DS_Store
- Archive/source/lib/R/._.Rhistory
- Archive/source/lib/R/.Rhistory
- Archive/source/lib/R/._misc_measure_functions.R
- Archive/source/lib/R/misc_measure_functions.R
- Archive/source/lib/R/._plot_table_functions.R
- Archive/source/lib/R/plot_table_functions.R
- Archive/source/data/._.DS_Store
- Archive/source/data/.DS_Store
- Archive/source/data/._anes.R
- Archive/source/data/anes.R
- Archive/source/data/._anes_preprocess.do
- Archive/source/data/anes_preprocess.do
- Archive/source/data/._SConscript
- Archive/source/data/SConscript
- Archive/source/analysis/._.DS_Store
- Archive/source/analysis/.DS_Store
- Archive/source/analysis/._build_measures
- Archive/source/analysis/build_measures
- Archive/source/analysis/._plots_and_tables
- Archive/source/analysis/plots_and_tables
- Archive/source/analysis/plots_and_tables/._.DS_Store
- Archive/source/analysis/plots_and_tables/.DS_Store
- Archive/source/analysis/plots_and_tables/._.Rhistory
- Archive/source/analysis/plots_and_tables/.Rhistory
- Archive/source/analysis/plots_and_tables/._measure_plots_and_tables.R
- Archive/source/analysis/plots_and_tables/measure_plots_and_tables.R
- Archive/source/analysis/plots_and_tables/._SConscript
- Archive/source/analysis/plots_and_tables/SConscript
- Archive/source/analysis/build_measures/._.Rhistory
- Archive/source/analysis/build_measures/.Rhistory
- Archive/source/analysis/build_measures/._build.R
- Archive/source/analysis/build_measures/build.R
- Archive/source/analysis/build_measures/._SConscript
- Archive/source/analysis/build_measures/SConscript
- Archive/release/._analysis
- Archive/release/analysis
- Archive/release/._data
- Archive/release/data
- Archive/release/data/._r_squared.txt
- Archive/release/data/r_squared.txt
- Archive/release/data/._reg_coef_1996.txt
- Archive/release/data/reg_coef_1996.txt
- Archive/release/analysis/._build_measures
- Archive/release/analysis/build_measures
- Archive/release/analysis/._plots_and_tables
- Archive/release/analysis/plots_and_tables
- Archive/release/analysis/plots_and_tables/._nonvote_by_internet.pdf
- Archive/release/analysis/plots_and_tables/nonvote_by_internet.pdf
- Archive/release/analysis/plots_and_tables/._republican_voteshare_by_internet.pdf
- Archive/release/analysis/plots_and_tables/republican_voteshare_by_internet.pdf
- Archive/release/analysis/build_measures/._trump_stats.txt
- Archive/release/analysis/build_measures/trump_stats.txt
- Archive/release/analysis/build_measures/._trump_stats_robust.txt
- Archive/release/analysis/build_measures/trump_stats_robust.txt
