# Supplementary material for: A note on internet use and the 2016 U.S. presidential election outcome
Source: PLoS One. 2018 Jul 18;13(7):e0199571. doi: 10.1371/journal.pone.0199571 (PMC6051565; doi:10.1371/journal.pone.0199571)
Supplement: S1 Replication Code — (GZ) [file pone.0199571.s002.tar.gz › Archive/constants.yaml]

# Build Directories
build:
  build_measures: build/analysis/build_measures
  plots_and_tables: build/analysis/plots_and_tables
  data: build/data
  paper: build/paper


# Source Directories
source:
  build_measures: source/analysis/build_measures
  plots_and_tables: source/analysis/plots_and_tables  
  data: source/data
  paper: source/paper
  raw: source/raw
  ANES: source/raw/ANES/raw
  R_lib: source/lib/R

# Release Directories
release:
  build_measures: release/analysis/build_measures
  plots_and_tables: release/analysis/plots_and_tables
  data: release/data
  paper: release/paper
