# Supplementary material for: A note on internet use and the 2016 U.S. presidential election outcome
Source: PLoS One. 2018 Jul 18;13(7):e0199571. doi: 10.1371/journal.pone.0199571 (PMC6051565; doi:10.1371/journal.pone.0199571)
Supplement: S1 Replication Code — (GZ) [file pone.0199571.s002.tar.gz › Archive/README.md]

trump-note
=============================

#### Correspondence between files and figures/tables in paper:

 - Main text
   - Figure 1: `release/analysis/plots_and_tables/republican_voteshare_by_internet.pdf`
   - Table 1:  `release/data/reg_coef_1996.txt`
   - Table 2:  `release/analysis/build_measures/trump_stats.txt`
   - Table 3:  `release/data/r_squared.txt` and `release/analysis/build_measures/trump_stats_robust.txt`

 - Supplementary Appendix:
 	- Figure 1: `release/analysis/plots_and_tables/nonvote_by_internet.pdf`

#### Pre-requisites to run:
 - Obtain raw data (see main text for specific data citations):
 	- Download ANES 1948-2012 Cumulative Time Series data files (dta version) and place the zipped files in `source/raw/ANES/raw/anes_timeseries_cdf_dta.zip`.
 	- Download ANES 2008 Time Series data files (dta version) and place the zipped files in `source/raw/ANES/raw/anes_timeseries_2008_dta.zip`.
 	- Download ANES 2012 Time Series data files (dta version) and place the zipped files in `source/raw/ANES/raw/anes_timeseries_2012_dta.zip`.
 	- Download ANES 2016 Time Series data files (dta version) and place the zipped files in `source/raw/ANES/raw/anes_timeseries_2016_dta.zip`.

 - Windows `cmd.exe`, Mac OS X `bash`, or Linux `bash`. 
 - [Python 2.X](https://www.python.org) (add to [PATH](https://en.wikipedia.org/wiki/PATH_(variable)))
      - Python modules: [PyYAML](http://pyyaml.org/wiki/PyYAML), [gslab_tools](https://github.com/gslab-econ/gslab_python/tree/3dbbaf331f0f7239b56e43d8cf67ea24ac033425) version 3.0.3 installed via 
      ```
      pip install git+ssh://git@github.com/gslab-econ/gslab_python.git@3dbbaf331f0f7239b56e43d8cf67ea24ac033425
      ```
 - [Stata](http://www.stata.com/) (add to [PATH](https://en.wikipedia.org/wiki/PATH_(variable)))
      - Stata ado files: [yaml](https://github.com/sergiocorreia/stata-misc/tree/75a8b251bec02ba590c862cc395c4b95077d8a95)
 - [R](https://www.r-project.org/) (add to [PATH](https://en.wikipedia.org/wiki/PATH_(variable)))
    - R packages: yaml, readstata13, data.table, plyr, RColorBrewer, Hmisc, dplyr, readr, stats, yaml, broom
 - [Lyx](https://www.lyx.org/) (add to [PATH](https://en.wikipedia.org/wiki/PATH_(variable)))
 - [SCons](http://scons.org/) (Note that version 2.4.0 or later is best if using the [cache](http://scons.org/doc/2.0.1/HTML/scons-user/c4213.html)).
    - More information about SCons can be found [here](https://github.com/gslab-econ/ra-manual/wiki/SCons).
 - [git-lfs](https://git-lfs.github.com/)     
 - Setup a `user-config.yaml` in the root of the directory with the name of their stata binary that is accessible via PATH. E.g.,
    ```
    stata_flavor: statamp
    ```


The easiest way to install some of the applications above is to use [Homebrew](http://brew.sh/) on Mac OS and [Linuxbrew](http://linuxbrew.sh/) on Linux, as they will set up the `PATH` variable for you, e.g., `brew install scons`.

#### To run:
 - The entire directory:
    - In the root directory, type `scons` in the command line. This should run everything that is flagged as being modified or with dependencies that have been modified.
 - A single directory of targets:
    - `scons build/data` will re-build the `build/data` folder if it is out of sync, without rebuilding other files.
 - A single target file:
    - `scons build/data/ANES.dta` will re-run only the code needed to update `build/data/ANES.dta` without rebuilding other files.
    


#### License for Repository Template

See [here](https://github.com/gslab-econ/template/tree/35b71a292fe748cf8c19b7a7c120ba7c5cf4fb78#license).
