# Supplementary material for: A note on internet use and the 2016 U.S. presidential election outcome
Source: PLoS One. 2018 Jul 18;13(7):e0199571. doi: 10.1371/journal.pone.0199571 (PMC6051565; doi:10.1371/journal.pone.0199571)
Supplement: S1 Replication Code — (GZ) [file pone.0199571.s002.tar.gz › Archive/SConstruct]

# Preliminaries
import os, zipfile

# Test for proper prerequisites and setup
from setup import setup_test
[user_configs, mode, sf, cache_dir] = setup_test(ARGUMENTS)
import gslab_scons 
import yaml

# Start log
gslab_scons.start_log() 

# Defines environment
def unzip(target, source, env):
    source = gslab_scons.misc.make_list_if_string(source)
    target = gslab_scons.misc.make_list_if_string(target)
    z = zipfile.ZipFile(str(source[0]))
    z.extract(os.path.basename(str(target[0])), os.path.dirname(str(target[0])) + '/')

env = Environment(ENV = {'PATH' : os.environ['PATH']}, 
                  IMPLICIT_COMMAND_DEPENDENCIES = 0,
                  BUILDERS = {'Tablefill'   : Builder(action = gslab_scons.build_tables),
                              'BuildLyx'    : Builder(action = gslab_scons.build_lyx),
                              'BuildR'      : Builder(action = gslab_scons.build_r),
                              'BuildStata'  : Builder(action = gslab_scons.build_stata),
                              'BuildPython' : Builder(action = gslab_scons.build_python),
                              'Unzip'       : Builder(action = unzip)},
                  user_flavor = sf)

env.Decider('MD5-timestamp') # Only computes hash if time-stamp changed
env.EXTENSIONS = ['.eps', '.pdf', '.lyx'] # Extensions to be used when scanning for source files in BuildLyx.
SourceFileScanner.add_scanner('.lyx', Scanner(gslab_scons.misc.lyx_scan, recursive = True))
SourceFileScanner.add_scanner('.tex', Scanner(gslab_scons.misc.lyx_scan, recursive = True))

# Load paths
env['PATHS'] = yaml.load(open("constants.yaml", 'rU'))

# Export environment
Export('env')

# Run sub-trees
SConscript('source/data/SConscript') 
SConscript('source/analysis/build_measures/SConscript')
SConscript('source/analysis/plots_and_tables/SConscript') 
Default('./build', './release')

# Additional mode options
if mode == 'cache':
    CacheDir(cache_dir)

# Print the state of the repo at end of SCons run
finish_command = Command( 'state_of_repo.log', [], gslab_scons.misc.state_of_repo, MAXIT = 10) # From http://stackoverflow.com/questions/8901296/how-do-i-run-some-code-after-every-build-in-scons
Depends(finish_command, BUILD_TARGETS)
env.AlwaysBuild(finish_command)
if 'state_of_repo.log' not in BUILD_TARGETS: 
    BUILD_TARGETS.append('state_of_repo.log')
