# Supplementary material for: A note on internet use and the 2016 U.S. presidential election outcome
Source: PLoS One. 2018 Jul 18;13(7):e0199571. doi: 10.1371/journal.pone.0199571 (PMC6051565; doi:10.1371/journal.pone.0199571)
Supplement: S1 Replication Code — (GZ) [file pone.0199571.s002.tar.gz › Archive/sconstruct.log]

scons: done reading SConscript files.
scons: Building targets ...
scons: `build' is up to date.
scons: `release' is up to date.
state_of_repo(["state_of_repo.log"], [])
scons: done building targets.
