# Supplementary material for: A note on internet use and the 2016 U.S. presidential election outcome
Source: PLoS One. 2018 Jul 18;13(7):e0199571. doi: 10.1371/journal.pone.0199571 (PMC6051565; doi:10.1371/journal.pone.0199571)
Supplement: S1 Replication Code — (GZ) [file pone.0199571.s002.tar.gz › Archive/state_of_repo.log]

WARNING: Information about .sconsign.dblite may be misleading 
as it can be edited after state_of_repo.log finishes running

===================================

 GIT STATUS

===================================
Last commit:

commit 2f5757db2f046b73cf4154a5345a726c4f77b3bf
Author: Levi Boxell <lboxell@stanford.edu>
Date:   Sun Mar 25 12:55:13 2018 -0700

    #5 Preps replication code


Files changed since last commit:

notes/PLOS One Response.pdf
notes/plos_one.pdf
release/analysis/plots_and_tables/nonvote_by_internet.pdf
release/analysis/plots_and_tables/republican_voteshare_by_internet.pdf
release/paper/cover.pdf
release/paper/sconscript.log
release/paper/si.pdf
release/paper/tables_filled.lyx
release/paper/tables_filled.tex
sconstruct.log
source/data/SConscript
source/data/SConscript
source/paper/SConscript
source/paper/cover.lyx
source/paper/plos-latex-template/diff.aux
source/paper/plos-latex-template/diff.log
source/paper/plos-latex-template/diff.pdf
source/paper/plos-latex-template/diff.tex
source/paper/plos-latex-template/revision.aux
source/paper/plos-latex-template/revision.log
source/paper/plos-latex-template/revision.pdf
source/paper/plos-latex-template/revision.tex
source/paper/si.lyx
source/paper/tables.lyx
state_of_repo.log
state_of_repo.log

===================================

 FILE STATUS

===================================
./constants.yaml:
   modified on: 12 May 2018 07:18:17
   size of file: 592
./cover_letter.txt:
   modified on: 12 May 2018 07:18:33
   size of file: 803
./README.md:
   modified on: 12 May 2018 07:18:17
   size of file: 3338
./SConstruct:
   modified on: 12 May 2018 07:18:17
   size of file: 2348
./sconstruct.log:
   modified on: 12 May 2018 08:01:36
   size of file: 0
./setup.py:
   modified on: 06 Sep 2017 17:05:04
   size of file: 4615
./setup.pyc:
   modified on: 19 Sep 2017 08:32:20
   size of file: 5398
./state_of_repo.log:
   modified on: 12 May 2018 08:01:37
   size of file: 1276
./user-config.yaml:
   modified on: 29 Aug 2017 15:26:40
   size of file: 22
./build/analysis/build_measures/M_has_internet_w_2012.rds:
   modified on: 12 May 2018 07:23:28
   size of file: 431
./build/analysis/build_measures/M_internet_w_2008_2012.rds:
   modified on: 12 May 2018 07:23:34
   size of file: 431
./build/analysis/build_measures/M_tile_1996.rds:
   modified on: 12 May 2018 07:23:21
   size of file: 652
./build/analysis/build_measures/M_tile_1996_noage.rds:
   modified on: 12 May 2018 07:23:42
   size of file: 651
./build/analysis/build_measures/M_tile_1996_noeduc.rds:
   modified on: 12 May 2018 07:24:05
   size of file: 655
./build/analysis/build_measures/M_tile_1996_norace.rds:
   modified on: 12 May 2018 07:23:57
   size of file: 659
./build/analysis/build_measures/M_tile_1996_nosex.rds:
   modified on: 12 May 2018 07:23:50
   size of file: 656
./build/analysis/build_measures/M_tile_1996_nosouth.rds:
   modified on: 12 May 2018 07:24:12
   size of file: 646
./build/analysis/build_measures/nonvote_has_internet_w_2012.rds:
   modified on: 12 May 2018 07:24:29
   size of file: 430
./build/analysis/build_measures/nonvote_internet_w_2008_2012.rds:
   modified on: 12 May 2018 07:24:35
   size of file: 430
MAX ITERATIONS (10) HIT IN DIRECTORY: ./build/analysis/build_measures
./build/analysis/plots_and_tables/nonvote_by_internet.pdf:
   modified on: 12 May 2018 07:24:36
   size of file: 5549
./build/analysis/plots_and_tables/republican_voteshare_by_internet.pdf:
   modified on: 12 May 2018 07:24:36
   size of file: 5563
./build/analysis/plots_and_tables/sconscript.log:
   modified on: 12 May 2018 07:24:36
   size of file: 2702
./build/data/ANES.csv:
   modified on: 12 May 2018 07:23:08
   size of file: 4708387
./build/data/ANES.dta:
   modified on: 12 May 2018 07:23:04
   size of file: 1994642
./build/data/anes_timeseries_2008.dta:
   modified on: 12 May 2018 07:23:00
   size of file: 18976034
./build/data/anes_timeseries_2012.dta:
   modified on: 12 May 2018 07:23:00
   size of file: 56477698
./build/data/anes_timeseries_2016.dta:
   modified on: 12 May 2018 07:22:59
   size of file: 19729330
./build/data/anes_timeseries_cdf.dta:
   modified on: 12 May 2018 07:22:58
   size of file: 121196133
./build/data/r_squared.txt:
   modified on: 12 May 2018 07:23:07
   size of file: 176
./build/data/reg_coef_1996.txt:
   modified on: 12 May 2018 07:23:07
   size of file: 649
./build/data/sconscript.log:
   modified on: 12 May 2018 07:23:08
   size of file: 2036
./build/data/temp_2008.dta:
   modified on: 12 May 2018 07:23:02
   size of file: 30339
MAX ITERATIONS (10) HIT IN DIRECTORY: ./build/data
./release/analysis/build_measures/trump_stats.txt:
   modified on: 12 May 2018 07:23:34
   size of file: 356
./release/analysis/build_measures/trump_stats_robust.txt:
   modified on: 12 May 2018 07:24:12
   size of file: 576
./release/analysis/plots_and_tables/nonvote_by_internet.pdf:
   modified on: 12 May 2018 07:24:36
   size of file: 5549
./release/analysis/plots_and_tables/republican_voteshare_by_internet.pdf:
   modified on: 12 May 2018 07:24:36
   size of file: 5563
./release/data/r_squared.txt:
   modified on: 12 May 2018 07:23:07
   size of file: 176
./release/data/reg_coef_1996.txt:
   modified on: 12 May 2018 07:23:07
   size of file: 649
./source/analysis/build_measures/.Rhistory:
   modified on: 07 May 2018 09:51:27
   size of file: 0
./source/analysis/build_measures/build.R:
   modified on: 12 May 2018 07:18:34
   size of file: 4195
./source/analysis/build_measures/SConscript:
   modified on: 12 May 2018 07:18:34
   size of file: 881
./source/analysis/plots_and_tables/.Rhistory:
   modified on: 06 May 2018 11:24:47
   size of file: 0
./source/analysis/plots_and_tables/measure_plots_and_tables.R:
   modified on: 12 May 2018 07:18:34
   size of file: 1782
./source/analysis/plots_and_tables/SConscript:
   modified on: 12 May 2018 07:18:34
   size of file: 856
./source/data/anes.R:
   modified on: 19 Sep 2017 08:37:14
   size of file: 1136
./source/data/anes_preprocess.do:
   modified on: 25 Sep 2017 14:54:10
   size of file: 6065
./source/data/SConscript:
   modified on: 12 May 2018 07:20:17
   size of file: 1150
./source/lib/R/.Rhistory:
   modified on: 02 May 2018 11:06:30
   size of file: 0
./source/lib/R/misc_measure_functions.R:
   modified on: 12 May 2018 07:18:34
   size of file: 8498
./source/lib/R/plot_table_functions.R:
   modified on: 12 May 2018 07:18:34
   size of file: 2189
./source/raw/ANES/raw/anes_timeseries_2008_dta.zip:
   modified on: 12 May 2018 07:21:47
   size of file: 5493406
./source/raw/ANES/raw/anes_timeseries_2012_dta.zip:
   modified on: 12 May 2018 07:21:54
   size of file: 16030695
./source/raw/ANES/raw/anes_timeseries_2016_dta.zip:
   modified on: 12 May 2018 07:21:56
   size of file: 8149595
./source/raw/ANES/raw/anes_timeseries_cdf_dta.zip:
   modified on: 12 May 2018 07:22:07
   size of file: 26810859
