# Supplementary material for: A note on internet use and the 2016 U.S. presidential election outcome
Source: PLoS One. 2018 Jul 18;13(7):e0199571. doi: 10.1371/journal.pone.0199571 (PMC6051565; doi:10.1371/journal.pone.0199571)
Supplement: S1 Replication Code — (GZ) [file pone.0199571.s002.tar.gz › Archive/source/lib/R/misc_measure_functions.R]

suppressMessages(library(broom))
suppressMessages(library(dplyr))

addPredictedInternet <- function(data, main_sample = F){
  # 1996 Regression
  internet_reg_1996 <- lm(has_internet_w_2012 ~ factor(AgeGroup) + (male + factor(race) + factor(educ) + south), 
                          data = data[data$year == 1996, ], weights = data[data$year == 1996, "weight_type0_FTF"]) 
  
  data$predicted_internet_1996 <- NA
  data$predicted_internet_1996[data$year >= 1972] <- predict(internet_reg_1996, data[data$year >= 1972, ])
  
  # Get Quantiles
  data$tile_1996 <- NA
  data$tile_1996 <- unlist(sapply(unique(data$year), get_tile_by_year, var = "predicted_internet_1996", data = data))
  
  # Create tables.
  get_predicted_internet_tables(internet_reg_1996)
  
  #
  # Add additional robustness versions
  #
  
  R_squared <- c(summary(internet_reg_1996)$r.squared)
  
  # No age
  internet_reg_1996_noage <- lm(has_internet_w_2012 ~ (male + factor(race) + factor(educ) + south), 
                          data = data[data$year == 1996, ], weights = data[data$year == 1996, "weight_type0_FTF"]) 
  data$predicted_internet_1996_noage <- NA
  data$predicted_internet_1996_noage[data$year >= 1972] <- predict(internet_reg_1996_noage, data[data$year >= 1972, ])
  data$tile_1996_noage <- NA
  data$tile_1996_noage <- unlist(sapply(unique(data$year), get_tile_by_year, var = "predicted_internet_1996_noage", data = data))
  R_squared <- c(R_squared, summary(internet_reg_1996_noage)$r.squared)
  
  # No gender
  internet_reg_1996_nosex <- lm(has_internet_w_2012 ~ factor(AgeGroup) + (factor(race) + factor(educ) + south), 
                          data = data[data$year == 1996, ], weights = data[data$year == 1996, "weight_type0_FTF"]) 
  data$predicted_internet_1996_nosex <- NA
  data$predicted_internet_1996_nosex[data$year >= 1972] <- predict(internet_reg_1996_nosex, data[data$year >= 1972, ])
  data$tile_1996_nosex <- NA
  data$tile_1996_nosex <- unlist(sapply(unique(data$year), get_tile_by_year, var = "predicted_internet_1996_nosex", data = data))
  R_squared <- c(R_squared, summary(internet_reg_1996_nosex)$r.squared)
  
  # No race
  internet_reg_1996_norace <- lm(has_internet_w_2012 ~ factor(AgeGroup) + (male + factor(educ) + south), 
                                data = data[data$year == 1996, ], weights = data[data$year == 1996, "weight_type0_FTF"]) 
  data$predicted_internet_1996_norace <- NA
  data$predicted_internet_1996_norace[data$year >= 1972] <- predict(internet_reg_1996_norace, data[data$year >= 1972, ])
  data$tile_1996_norace <- NA
  data$tile_1996_norace <- unlist(sapply(unique(data$year), get_tile_by_year, var = "predicted_internet_1996_norace", data = data))
  R_squared <- c(R_squared, summary(internet_reg_1996_norace)$r.squared)
  
  # No education
  internet_reg_1996_noeduc <- lm(has_internet_w_2012 ~ factor(AgeGroup) + (male + factor(race) + south), 
                                data = data[data$year == 1996, ], weights = data[data$year == 1996, "weight_type0_FTF"]) 
  data$predicted_internet_1996_noeduc <- NA
  data$predicted_internet_1996_noeduc[data$year >= 1972] <- predict(internet_reg_1996_noeduc, data[data$year >= 1972, ])
  data$tile_1996_noeduc <- NA
  data$tile_1996_noeduc <- unlist(sapply(unique(data$year), get_tile_by_year, var = "predicted_internet_1996_noeduc", data = data))
  R_squared <- c(R_squared, summary(internet_reg_1996_noeduc)$r.squared)
  
  # No south
  internet_reg_1996_nosouth <- lm(has_internet_w_2012 ~ factor(AgeGroup) + (male + factor(race) + factor(educ)), 
                                data = data[data$year == 1996, ], weights = data[data$year == 1996, "weight_type0_FTF"]) 
  data$predicted_internet_1996_nosouth <- NA
  data$predicted_internet_1996_nosouth[data$year >= 1972] <- predict(internet_reg_1996_nosouth, data[data$year >= 1972, ])
  data$tile_1996_nosouth <- NA
  data$tile_1996_nosouth <- unlist(sapply(unique(data$year), get_tile_by_year, var = "predicted_internet_1996_nosouth", data = data))
  R_squared <- c(R_squared, summary(internet_reg_1996_nosouth)$r.squared)
  
  R_squared <- cbind(c("Base", "No age", "No gender", "No race", "No education", "No south"), R_squared)
  write_gslab_table(R_squared, sprintf("%s/r_squared.txt", PATHS$build$data), "<tab:r_squared>")
  
  return(data)
}

get_predicted_internet_tables <- function(internet_reg_1996){
    # 1996 Table
    reg_table_1996      <- tidy(internet_reg_1996) # http://stackoverflow.com/questions/26866839/how-to-export-coefficients-of-the-regression-analysis-from-rstudio-to-a-spreadsh
    reg_table_1996$term <- c("Intercept", "Age Group: 40-64", "Age Group: 65+", "Gender: Male", "Race: Hispanic", "Race: Other", "Race: White",
                             "Education: Grade School", "Education: High School", "Education: Some College", "Region: South")
    reg_table_1996      <- rbind(reg_table_1996[, 1:3], 
                            c("", nobs(internet_reg_1996), summary(internet_reg_1996)$r.squared))
    write_gslab_table(reg_table_1996, sprintf("%s/reg_coef_1996.txt", PATHS$build$data), "<tab:predict_internet_coef_1996>")
}

get_tile_by_year <- function(year, data, var = "predicted_internet"){
  temp_data   <- data[which(data$year == year), ]
  cume_dist   <- cume_dist(temp_data[, var]) # http://stackoverflow.com/questions/4126326/how-to-quickly-form-groups-quartiles-deciles-etc-by-ordering-columns-in-a
  
  tile                           <- matrix(NA, nrow = length(cume_dist), ncol = 1)
  tile[which(cume_dist > .75),]  <- 4
  tile[which(cume_dist <= .25),] <- 1
  
  return(tile)
}

collapse_and_bootstrap <- function(data, By, boot = TRUE, 
                                   return_boot = F, 
                                   internet = F){
  polar <- collapse(data, "polar", By)
  
  if (boot) polar <- add_bootstrap(polar, data, grp = By, Y = "polar", return_boot = return_boot, 
                                   internet = internet)  ## Adds bootstrap on Y
  return(polar)
}

collapse <- function(data, Y, By){
  polar           <- ddply(data, .(year, eval(as.name(By))), 
                           function(x) data.frame(polar = wtd.mean(x[, Y], x[, "weight_type0_FTF"], na.rm = TRUE))) # http://stackoverflow.com/questions/3367190/aggregate-and-weighted-mean-in-r
  colnames(polar) <- c("year", By, "polar")
  polar           <- polar[!is.na(polar[, By]), ]
  
  return(polar)
}

add_bootstrap <- function(polar, data, Y = "polar", grp = "base", k = 100, FUN = NULL, 
                          MEASURES = NULL, internet = F, return_boot = FALSE){
  set.seed(2016) 
  BOOT           <- matrix(NA, nrow = nrow(polar), ncol = k)
  rownames(BOOT) <- sprintf("%s:%s", polar[, "year"], polar[, grp])
  # Do Bootstraps
  for (i in 1:k){
    # Sample bootstrap data
    boot_data <- ddply(data, .(year), function(x) x[sample(1:nrow(x), nrow(x), replace = TRUE), ])
    boot_data <- boot_data[order(boot_data$year, boot_data[, grp]), ]

    # Collapse bootstrap data
    temp_polar <- collapse(boot_data, Y, grp)

    # Rename, append, and save
    rownames(temp_polar) <- sprintf("%s:%s",  temp_polar[, "year"], temp_polar[, grp])
    BOOT[, i]            <- temp_polar$polar[match(rownames(BOOT), rownames(temp_polar))]
  }
  
  # Get bootstrap standard deviations
  # For each year-group separetely, we drop bootstraps with insufficient observations (i.e., those that are NA).
  polar$sd         <- apply(BOOT, 1, sd, na.rm = T) 
  polar$change_sd  <- add_change_sd(polar, BOOT, By = grp)
  polar$change_diff_sd <- add_change_diff_internet_nointernet(polar, BOOT)
  
  # Return
  if (return_boot) return(list(polar, BOOT))  
  return(polar)
}

add_change_sd <- function(polar, BOOT, By){
  sd <- vector("numeric", length = length(polar$sd))
  for (grp in unique(polar[, By])){
    growth                        <- get_growth(BOOT, polar, By, grp)
    sd[which(polar[, By] == grp)] <- sd(growth)
  }
  
  return(sd)
}

add_change_diff_internet_nointernet <- function(polar, BOOT){
  sd <- vector("numeric", length = length(polar$sd))
  
  growth_internet   <- get_growth(BOOT, polar, "has_internet_w_2012", 1)
  growth_nointernet <- get_growth(BOOT, polar, "has_internet_w_2012", 0)
  diff      <- growth_nointernet - growth_internet
  diff_sd   <- sd(diff)
  
  return(diff_sd)
}

get_growth <- function(BOOT, polar, By, grp, internet_var = "none", internet = F){
  start  <- BOOT[sprintf("2012:%s", grp), ]
  end    <- BOOT[sprintf("2016:%s", grp), ]
  growth <- end - start
  return(growth)
}
