# Supplementary material for: A note on internet use and the 2016 U.S. presidential election outcome
Source: PLoS One. 2018 Jul 18;13(7):e0199571. doi: 10.1371/journal.pone.0199571 (PMC6051565; doi:10.1371/journal.pone.0199571)
Supplement: S1 Replication Code — (GZ) [file pone.0199571.s002.tar.gz › Archive/source/lib/R/plot_table_functions.R]

suppressMessages(library(RColorBrewer))
suppressMessages(library(readr))
suppressMessages(library(stats))

write_gslab_table <- function(TABLE, output, header){
  write.table(TABLE, file = output, row.names = FALSE, col.names = FALSE, sep = "\t")
  table <- read_file(output) # http://stackoverflow.com/questions/9068397/import-text-file-as-single-character-string
  table <- sprintf("%s\n%s", header, gsub('"', '', table))
  write_file(table, output)
}

plotPolar <- function(polar, lwd = 1.5, yLabel = "", col_lab = "",
                      x_tics = seq(1996, 2016, 4), yLim = NULL, 
                       By = "base", By_CI = CI){

  polar <- polar[order(polar$year), ]
  
  # Plot Defaults
  Order      <- c(0, 1)
  Blues      <- brewer.pal(4, "Blues")
  Reds       <- brewer.pal(4, "Reds")
  COLORS     <- list(Blues, Reds)
  LTY        <- c(1, 2)
  
  if (is.null(yLim)) yLim <- c(min(polar$polar), max(polar$polar))
  yLim[2] <- yLim[2] + (yLim[2] - yLim[1]) * .1
  
  # Plot setting edits for different groupings
  if (By == "has_internet_w_2012"){
    legendText <- c("Non-Internet Users", "Internet users")
  } 
  if (By == "internet_w_2008_2012"){
    legendText <- c("No Campaign News Online", "Campaign News Online")
  }
  if (By == "tile_1996"){
    legendText <- c("Bottom Quartile", "Top Quartile")
  }
  
  # Setup plot borders and axis
  plot(x_tics, rep(0, length(x_tics)), type = "n", 
       ylim = yLim, main = col_lab,
       xlab = "", xaxt = "n", yaxt = "n", ylab = yLabel, bty = "n")
  axis(1, at = x_tics, lwd = .4)
  axis(2, lwd = .4)
  
  # Add lines to plot
  j <- 1
  leg_cols <- c()
  for(i in Order){
    lines(polar[which(polar[, "has_internet_w_2012"] == i), ]$year, 
                      polar[which(polar[, "has_internet_w_2012"] == i), ]$polar, 
                      col = COLORS[[j]][3], lty = LTY[j], lwd = lwd)
    leg_cols <- c(leg_cols, COLORS[[j]][3])
    j <- j + 1
  }
  
  # Add legend to plot
  legend("top", bty = "n", lwd = 1.75, ncol = length(Order), 
         legend = legendText, lty = LTY[1:length(Order)], col = leg_cols,
         cex = 1, seg.len = 2.3) # https://stackoverflow.com/questions/10267639/longer-lines-in-legend
}
