# Supplementary material for: A note on internet use and the 2016 U.S. presidential election outcome
Source: PLoS One. 2018 Jul 18;13(7):e0199571. doi: 10.1371/journal.pone.0199571 (PMC6051565; doi:10.1371/journal.pone.0199571)
Supplement: S1 Replication Code — (GZ) [file pone.0199571.s002.tar.gz › Archive/source/data/anes.R]

suppressMessages(library(readstata13))
suppressMessages(library(yaml))
suppressMessages(library(dplyr))

PATHS <- yaml.load_file('constants.yaml')

source(sprintf("%s/plot_table_functions.R", PATHS$source$R_lib))
source(sprintf("%s/misc_measure_functions.R", PATHS$source$R_lib))

main <- function(){
  data <- getData()
  
  write.csv(data, file = sprintf("%s/ANES.csv", PATHS$build$data), row.names = FALSE)
}

getData <- function(){
  data <- read.dta13(sprintf("%s/ANES.dta", PATHS$build$data))
  
  data$has_internet_w_2012                               <- data$has_internet
  data[which(data$year == 2012), "has_internet_w_2012"]  <- data$prmed_useinet[which(data$year == 2012)]  
  
  data$internet_w_2008_2012 <- data$internet
  data[which(data$year == 2008), "internet_w_2008_2012"] <- data$internet_pres_campaign[which(data$year == 2008)]
  data[which(data$year == 2012), "internet_w_2008_2012"] <- data$media_pres_internet[which(data$year == 2012)]
  
  for (grp in list("AgeGroup", "race", "educ")) data[which(data[, grp] == "."), grp] <- NA
  
  data <- addPredictedInternet(data, main_sample = T)
  return(data)
}

main()
