# Supplementary material for: A note on internet use and the 2016 U.S. presidential election outcome
Source: PLoS One. 2018 Jul 18;13(7):e0199571. doi: 10.1371/journal.pone.0199571 (PMC6051565; doi:10.1371/journal.pone.0199571)
Supplement: S1 Replication Code — (GZ) [file pone.0199571.s002.tar.gz › Archive/source/data/anes_preprocess.do]

version 14
set more off

program main
    yaml read YAML using constants.yaml
    yaml local build_data=YAML.build.data

    setup_2016, build_data(`build_data')
    setup_2012, build_data(`build_data')
    setup_2008, build_data(`build_data')
    
    use "`build_data'/anes_timeseries_cdf.dta", clear
    encode_vars
    
    merge 1:1 year respondent_id using "`build_data'/temp_2012.dta"
    drop _merge
    merge 1:1 year respondent_id using "`build_data'/temp_2008.dta"
    drop _merge 
    
    append using "`build_data'/temp_2016.dta"
    
    drop_vars_and_obs
    build_age_group
    save "`build_data'/ANES.dta", replace
end

program setup_2016
    syntax, build_data(string)
    use "`build_data'/anes_timeseries_2016.dta", clear
    gen year = 2016
    
    rename V160001 respondent_id
    rename V160102f weight_type0_FTF // post-election ftf weight (userguidebook suggests this variable is for: "face-to-face mode alone, using the post-election survey or both pre and post")
    
    /* Demographics */
    rename V161267 age
    clean_var V161002 male "-1 1 2" ". 1 0"
    
    // This var identifies the 11 secession states: Alabama, Arkansas, Florida, Georgia, Louisiana, Mississippi, North Carolina, South Carolina, Tennessee, Texas, and Virginia.
    gen south = 0
    replace south = 1 if V161010d == 1 | V161010d == 5 | V161010d == 12 | V161010d == 13 | V161010d == 22 | V161010d == 28 | V161010d == 37 | V161010d == 45 | V161010d == 47 | V161010d == 48 | V161010d == 51
    
    gen race = V161310x
    tostring race, replace
    replace race = "White"    if race == "1"
    replace race = "Black"    if race == "2"
    replace race = "Hispanic" if race == "5"
    replace race = "Other"    if race == "4" | race == "3" | race == "6"
    replace race = "." if race == "-9" 
    
    gen educ = V161270
    tostring educ, replace
    replace educ = "Grade School" if educ == "1" | educ == "2" | educ == "3" | educ == "4" 
    replace educ = "High School"  if educ == "5" | educ == "6" | educ == "7" | educ == "8" | educ == "9"
    replace educ = "Some College" if educ == "10"
    replace educ = "College"      if educ == "11" | educ == "12" | educ == "13" | educ == "14" | educ == "15" | educ == "16"
    replace educ = "."            if educ == "90" | educ == "95" | educ == "-9"
    
	/* Vote Rep Pres*/
    clean_var V162058x vote_rep_pres "-7 -6 -1 10 11 12 30 31 32" ". . . 0 1 0 . . ."
	
    /* Internet */
    clean_var V161007 has_internet "-8 -1 1 2" ". . 1 0"
    clean_var V161363d internet "-9 -8 0 1" ". . 0 1"

    drop V*
    save "`build_data'/temp_2016.dta", replace
end

program clean_var
    args old_var new_var old_values new_values    
    local i = 0
    gen `new_var' = `old_var'
    foreach old_val in `old_values' {
        local ++i
        local new_val = `: word `i' of `new_values''
        di "`new_val' for `old_val'" 
        replace `new_var' = `new_val' if `old_var' == `old_val'
    }
end    

program setup_2012
    syntax, build_data(string)
    use "`build_data'/anes_timeseries_2012.dta", clear
    gen year = 2012
    rename caseid respondent_id
    keep year respondent_id prmedia_useinet prmedia_wkinews prmedia_atinews mediapo_net
    clean_var prmedia_useinet prmed_useinet "1 2 -1 -8" "1 0 . ."
    clean_var prmedia_wkinews prmed_wkinews "0 1 2 3 4 5 6 7 -1 -4 -8 -9" "0 1 2 3 4 5 6 7 . . . ."
    clean_var prmedia_atinews prmed_atinews "-1 1 2 3 4 5" ". 1 2 3 4 5"
    clean_var mediapo_net media_pres_internet "-9 -8 -7 -6 1 2" ". . . . 1 0"
    save "`build_data'/temp_2012.dta", replace
end

program setup_2008
    syntax, build_data(string)
    use "`build_data'/anes_timeseries_2008.dta", clear
    gen year = 2008
    rename V080001 respondent_id
    
    * Two questions were asked "old" and "new" formats
    clean_var V085010 internet_pres_campaign "-1 -2 -8 -9 1 5" ". . . . 1 0"
    rename V085021 internet_pres_campaign_new
    replace internet_pres_campaign = 1 if internet_pres_campaign_new == 1
    replace internet_pres_campaign = 0 if internet_pres_campaign_new == 5
    
    keep year respondent_id internet_pres_campaign
    save "`build_data'/temp_2008.dta", replace
end

program encode_vars
    label drop _all

    rename VCF0004   year
    rename VCF0006   respondent_id
    rename VCF0006a  panel_id
    duplicates tag panel_id, gen(panel_indicator)
    rename VCF0009x  weight_type0_FTF

    /* DEMOGRAPHICS */
    rename VCF0101   age
      
    clean_var VCF0104 male "0 1 2" ". 1 0"
    clean_var VCF0113 south "1 2" "1 0"
      
    gen race = VCF0105b
    tostring race, replace
    replace race = "White"    if race == "1"
    replace race = "Black"    if race == "2"
    replace race = "Hispanic" if race == "3"
    replace race = "Other"    if race == "4"
    replace race = "." if race == "9" | race == "0"
      
    gen educ = VCF0110
    tostring educ, replace
    replace educ = "Grade School" if educ == "1"
    replace educ = "High School"  if educ == "2"
    replace educ = "Some College" if educ == "3"
    replace educ = "College"      if educ == "4"
    replace educ = "."            if educ == "0"
      
    /* INTERNET */
    clean_var VCF0744 has_internet          "9 1 5" ". 1 0"
    clean_var VCF0745 internet              "9 0 1 5" ". . 1 0"
	
	/* VOTE REPUBLICAN PRES */
	clean_var VCF0705 vote_rep_pres "0 1 2 3" ". 0 1 0"
end         

program build_age_group
    gen     AgeGroup = "18-39" if age <= 39
    replace AgeGroup = "40-64" if age < 65  & age > 39
    replace AgeGroup = "65+"   if age >= 65
end

program drop_vars_and_obs
    replace age = 18  if age == 17
    drop if age < 18
    keep if weight_type0_FTF > 0 // Drops ANES' web-based surveys

    keep year age* respondent_id weight_type*  ///
    has_internet internet prmed_useinet        ///
    prmed_wkinews prmed_atinews                ///
    educ race male south internet_pres_campaign media_pres_internet vote_rep_pres
        
    * Dropping pre-1972 and non-presidential election year observations
    drop if year < 1972 | mod(year, 4) != 0
end

* Execute
main
