# Supplementary material for: A note on internet use and the 2016 U.S. presidential election outcome
Source: PLoS One. 2018 Jul 18;13(7):e0199571. doi: 10.1371/journal.pone.0199571 (PMC6051565; doi:10.1371/journal.pone.0199571)
Supplement: S1 Replication Code — (GZ) [file pone.0199571.s002.tar.gz › Archive/source/data/SConscript]

Import('env')

# Get paths
build  = env['PATHS']['build']['data']
source = env['PATHS']['source']['data']
ANES   = env['PATHS']['source']['ANES']
ANES_suffixes = ['cdf', '2016', '2012', '2008']

# Execute build steps
for j in ANES_suffixes:
    env.Unzip(target = '#%s/anes_timeseries_%s.dta' % (build, j),
              source = '#%s/anes_timeseries_%s_dta.zip' % (ANES, j))

env.BuildStata(target = ['#%s/ANES.dta'           % build],
               source = ['#%s/anes_preprocess.do' % source] + \
                        ['#%s/anes_timeseries_%s.dta' % (build, a) for a in ANES_suffixes])

env.BuildR(target = ['#%s/ANES.csv'          % build,
                     '#%s/reg_coef_1996.txt' % build,
                     '#%s/r_squared.txt'     % build],
           source = ['#%s/anes.R'   % source,
                     '#%s/ANES.dta' % build,
                     '#%s/misc_measure_functions.R' % env['PATHS']['source']['R_lib'],
                     '#%s/plot_table_functions.R'   % env['PATHS']['source']['R_lib']])


env.Install('#release/data', '#%s/reg_coef_1996.txt' % build)
env.Install('#release/data', '#%s/r_squared.txt'     % build)
