# Supplementary material for: A note on internet use and the 2016 U.S. presidential election outcome
Source: PLoS One. 2018 Jul 18;13(7):e0199571. doi: 10.1371/journal.pone.0199571 (PMC6051565; doi:10.1371/journal.pone.0199571)
Supplement: S1 Replication Code — (GZ) [file pone.0199571.s002.tar.gz › Archive/source/analysis/plots_and_tables/measure_plots_and_tables.R]

suppressMessages(library(yaml))
PATHS <- yaml.load_file('constants.yaml')

source(sprintf("%s/plot_table_functions.R", PATHS$source$R_lib))

main <- function(){
  pdf(sprintf("%s/republican_voteshare_by_internet.pdf", PATHS$build$plots_and_tables), 
      width = 6, height = 3.5 * 3.2)
  par(mai = c(.35, .55, .5, .1), mgp = c(1.8, .7, 0), mfrow = c(3, 1), cex = 1)
  for (s in c("tile_1996", "has_internet_w_2012", "internet_w_2008_2012")){
    M     <- readRDS(sprintf("%s/M_%s.rds",     PATHS$build$build_measures, s))
    
    if (s == "tile_1996") col_lab = "By Predicted Internet Use"
    if (s == "has_internet_w_2012") col_lab = "By Internet Use"
    if (s == "internet_w_2008_2012") col_lab = "By Observing Campaign News Online"
    plotPolar(M[M$year >= 1996, ], lwd = 1.5, 
              yLabel = "Proportion Voting for Republican Candidate", col_lab = col_lab,
              x_tics = seq(1996, 2016, 4), yLim = c(.1, .7), By = s)
  }
  invisible(dev.off())
  
  
  pdf(sprintf("%s/nonvote_by_internet.pdf", PATHS$build$plots_and_tables), 
      width = 6, height = 3.5 * 3.2)
  par(mai = c(.35, .55, .5, .1), mgp = c(1.8, .7, 0), mfrow = c(3, 1), cex = 1)
  for (s in c("tile_1996", "has_internet_w_2012", "internet_w_2008_2012")){
    M     <- readRDS(sprintf("%s/nonvote_%s.rds",     PATHS$build$build_measures, s))
    
    if (s == "tile_1996") col_lab = "By Predicted Internet Use"
    if (s == "has_internet_w_2012") col_lab = "By Internet Use"
    if (s == "internet_w_2008_2012") col_lab = "By Observing Campaign News Online"
    plotPolar(M[M$year >= 1996, ], lwd = 1.5, 
              yLabel = "Proportion not reporting a vote", col_lab = col_lab,
              x_tics = seq(1996, 2016, 4), yLim = c(.1, .7), By = s)
  }
  invisible(dev.off())
  
}


main()
