# Supplementary material for: A note on internet use and the 2016 U.S. presidential election outcome
Source: PLoS One. 2018 Jul 18;13(7):e0199571. doi: 10.1371/journal.pone.0199571 (PMC6051565; doi:10.1371/journal.pone.0199571)
Supplement: S1 Replication Code — (GZ) [file pone.0199571.s002.tar.gz › Archive/source/analysis/plots_and_tables/SConscript]

Import('env')
import zipfile

# Get paths
build  = env['PATHS']['build']['plots_and_tables']
source = env['PATHS']['source']['plots_and_tables']
data   = env['PATHS']['build']['build_measures']

# Execute build steps
measure_plots = ['#%s/republican_voteshare_by_internet.pdf' % build,
				 '#%s/nonvote_by_internet.pdf' % build]
env.BuildR(target = measure_plots,
           source = ['#%s/measure_plots_and_tables.R'  % source,
                     '#%s/plot_table_functions.R'      % env['PATHS']['source']['R_lib']] + \
                     ['#%s/M_%s.rds' % (data, a) for a in ['has_internet_w_2012', 'internet_w_2008_2012', 'tile_1996']] + \
                     ['#%s/nonvote_%s.rds' % (data, a) for a in ['has_internet_w_2012', 'internet_w_2008_2012', 'tile_1996']])

env.Install('#%s' % env['PATHS']['release']['plots_and_tables'], measure_plots)
