# Supplementary material for: A note on internet use and the 2016 U.S. presidential election outcome
Source: PLoS One. 2018 Jul 18;13(7):e0199571. doi: 10.1371/journal.pone.0199571 (PMC6051565; doi:10.1371/journal.pone.0199571)
Supplement: S1 Replication Code — (GZ) [file pone.0199571.s002.tar.gz › Archive/source/analysis/build_measures/build.R]

suppressMessages(library(yaml))
suppressMessages(library(plyr))
suppressMessages(library(Hmisc))
PATHS <- yaml.load_file('constants.yaml')

source(sprintf("%s/plot_table_functions.R", PATHS$source$R_lib))
source(sprintf("%s/misc_measure_functions.R", PATHS$source$R_lib))

main <- function(){
  ### Setup data
  data     <- read.csv(sprintf("%s/ANES.csv", PATHS$build$data), stringsAsFactors = F)  

  ### Trump Stats
  data$polar <- data$vote_rep_pres
  
  # Converts "percentiles" into same format as internet use variables
  data$tile_1996[data$tile_1996 == 1] <- 0
  data$tile_1996[data$tile_1996 == 4] <- 1
  
  TABLE <- c()
  TABLE <- rbind(TABLE, makeTable(data, "tile_1996"))
  TABLE <- rbind(TABLE, makeTable(data, "has_internet_w_2012"))
  TABLE <- rbind(TABLE, makeTable(data, "internet_w_2008_2012"))
  
  write_gslab_table(TABLE, sprintf("%s/trump_stats.txt", PATHS$build$build_measures), 
                    "<tab:trump_stats_table>")
  
  ### Robustness table
  TABLE <- c()
  for (k in c("noage", "nosex", "norace", "noeduc", "nosouth")){
    data[which(data[, sprintf("tile_1996_%s", k)] == 1), sprintf("tile_1996_%s", k)] <- 0
    data[which(data[, sprintf("tile_1996_%s", k)] == 4), sprintf("tile_1996_%s", k)] <- 1
    TABLE <- rbind(TABLE, makeTable(data, sprintf("tile_1996_%s", k)))
    
  }
  write_gslab_table(TABLE, sprintf("%s/trump_stats_robust.txt", PATHS$build$build_measures), 
                    "<tab:trump_stats_robust_table>")
  
  ### Nonvote Stats
  data$polar <- is.na(data$vote_rep_pres)
  
  TABLE <- c()
  TABLE <- rbind(TABLE, makeTable(data, "tile_1996",            nonvote = T))
  TABLE <- rbind(TABLE, makeTable(data, "has_internet_w_2012",  nonvote = T))
  TABLE <- rbind(TABLE, makeTable(data, "internet_w_2008_2012", nonvote = T))
  
  write_gslab_table(TABLE, sprintf("%s/nonvote_stats.txt", PATHS$build$build_measures), 
                    "<tab:nonvote_stats_table>")
  
}

makeTable <- function(data, suffix, nonvote = F){
  
  data$has_internet_w_2012 <- data[, suffix]
  
  data       <- data[!is.na(data$polar),]
  data       <- data[!is.na(data$has_internet_w_2012),]
  internet   <- collapse_and_bootstrap(data, By = "has_internet_w_2012", boot = T)
  if (!nonvote) saveRDS(internet, sprintf("%s/M_%s.rds", PATHS$build$build_measures, suffix))
  if (nonvote)  saveRDS(internet, sprintf("%s/nonvote_%s.rds", PATHS$build$build_measures, suffix))
  
  internet2012 <- internet[which(internet$year == 2012), ]
  internet2016 <- internet[which(internet$year == 2016), ]
  internet_change       <- internet2012
  internet_change$polar <- internet2016$polar - internet2012$polar
  internet_change$diff  <- internet_change$polar[internet_change$has_internet_w_2012 == 0] - 
                           internet_change$polar[internet_change$has_internet_w_2012 == 1]
  
  sd_nointernet <- internet$change_sd[internet$has_internet_w_2012 == 0 & internet$year == 1996]
  sd_internet   <- internet$change_sd[internet$has_internet_w_2012 == 1 & internet$year == 1996]
  sd_diff       <- internet$change_diff_sd[internet$has_internet_w_2012 == 1 & internet$year == 1996]
  
  nointernet_lower <- internet_change$polar[internet_change$has_internet_w_2012 == 0] - 1.96 * sd_nointernet
  nointernet_upper <- internet_change$polar[internet_change$has_internet_w_2012 == 0] + 1.96 * sd_nointernet
  internet_lower   <- internet_change$polar[internet_change$has_internet_w_2012 == 1] - 1.96 * sd_internet
  internet_upper   <- internet_change$polar[internet_change$has_internet_w_2012 == 1] + 1.96 * sd_internet
  diff_lower       <- internet_change$diff[1] - 1.96 * sd_diff
  diff_upper       <- internet_change$diff[1] + 1.96 * sd_diff
  
  TABLE <- cbind(c(internet_change$polar[internet_change$has_internet_w_2012 == 0],
                   internet_change$polar[internet_change$has_internet_w_2012 == 1],
                   internet_change$diff[1]),
                 c(sprintf("(%s, %s)", round(nointernet_lower, 4), round(nointernet_upper, 4)),
                   sprintf("(%s, %s)", round(internet_lower, 4), round(internet_upper, 4)),
                   sprintf("(%s, %s)", round(diff_lower, 4), round(diff_upper, 4))))
  
  return(TABLE)
}

main()
