# Supplementary material for: A note on internet use and the 2016 U.S. presidential election outcome
Source: PLoS One. 2018 Jul 18;13(7):e0199571. doi: 10.1371/journal.pone.0199571 (PMC6051565; doi:10.1371/journal.pone.0199571)
Supplement: S1 Replication Code — (GZ) [file pone.0199571.s002.tar.gz › Archive/source/analysis/build_measures/SConscript]

Import('env')
import zipfile

# Get paths
build  = env['PATHS']['build']['build_measures']
source = env['PATHS']['source']['build_measures']
data   = env['PATHS']['build']['data']

# Execute build steps
env.BuildR(target = ['#%s/M_%s.rds'         % (build, a) for a in ['has_internet_w_2012', 'internet_w_2008_2012', 'tile_1996']] + \
					['#%s/nonvote_%s.rds'   % (build, a) for a in ['has_internet_w_2012', 'internet_w_2008_2012', 'tile_1996']] + \
					['#%s/trump_stats.txt'       % build,
					'#%s/trump_stats_robust.txt' % build,
					'#%s/nonvote_stats.txt'      % build],
           source = ['#%s/build.R'  % source,
                     Glob('#%s/*.R' % env['PATHS']['source']['R_lib']),
                     '#%s/ANES.csv' % data])

env.Install('#%s' % env['PATHS']['release']['build_measures'], ['#%s/trump_stats.txt' % build, '#%s/trump_stats_robust.txt'  % build])
