# Supplementary material for: A note on internet use and the 2016 U.S. presidential election outcome
Source: PLoS One. 2018 Jul 18;13(7):e0199571. doi: 10.1371/journal.pone.0199571 (PMC6051565; doi:10.1371/journal.pone.0199571)
Supplement: S1 Replication Code — (GZ) [file pone.0199571.s002.tar.gz › Archive/release/data/r_squared.txt]

<tab:r_squared>
Base	0.220490573004614
No age	0.175735146610532
No gender	0.220402423457756
No race	0.205409820575503
No education	0.105769164371183
No south	0.213350096423943
