# Supplementary material for: A note on internet use and the 2016 U.S. presidential election outcome
Source: PLoS One. 2018 Jul 18;13(7):e0199571. doi: 10.1371/journal.pone.0199571 (PMC6051565; doi:10.1371/journal.pone.0199571)
Supplement: S1 Replication Code — (GZ) [file pone.0199571.s002.tar.gz › Archive/release/data/reg_coef_1996.txt]

<tab:predict_internet_coef_1996>
Intercept	0.420103569041055	0.0429794797239632
Age Group: 40-64	-0.123703466836204	0.0224229906811028
Age Group: 65+	-0.269346097027467	0.0298613914410683
Gender: Male	0.00838894649562352	0.0203550935152747
Race: Hispanic	0.0463337655354407	0.0453749122274165
Race: Other	0.10770518709796	0.0686450539398512
Race: White	0.155985352864277	0.0342028198129804
Education: Grade School	-0.362532801566039	0.0529906155638485
Education: High School	-0.371021972781059	0.0263464346145806
Education: Some College	-0.145878609596853	0.028617509683163
Region: South	0.080864795109229	0.0218007588243065
	1513	0.220490573004614
