# Supplementary material for: A note on internet use and the 2016 U.S. presidential election outcome
Source: PLoS One. 2018 Jul 18;13(7):e0199571. doi: 10.1371/journal.pone.0199571 (PMC6051565; doi:10.1371/journal.pone.0199571)
Supplement: S1 Replication Code — (GZ) [file pone.0199571.s002.tar.gz › Archive/release/analysis/build_measures/trump_stats.txt]

<tab:trump_stats_table>
0.0509544421156919	(-0.0875, 0.1894)
-0.0525591688782422	(-0.1508, 0.0457)
0.103513610993934	(-0.0715, 0.2786)
0.0808417695216498	(-0.1311, 0.2928)
-0.0417632014893383	(-0.1005, 0.017)
0.122604971010988	(-0.0993, 0.3445)
0.013617407786828	(-0.0773, 0.1045)
-0.0484041006970744	(-0.1224, 0.0256)
0.0620215084839024	(-0.0505, 0.1745)
