# Supplementary material for: A note on internet use and the 2016 U.S. presidential election outcome
Source: PLoS One. 2018 Jul 18;13(7):e0199571. doi: 10.1371/journal.pone.0199571 (PMC6051565; doi:10.1371/journal.pone.0199571)
Supplement: S1 Replication Code — (GZ) [file pone.0199571.s002.tar.gz › Archive/release/analysis/build_measures/trump_stats_robust.txt]

<tab:trump_stats_robust_table>
0.351654055387674	(0.2429, 0.4604)
0.0297049560066472	(-0.0756, 0.135)
0.321949099381026	(0.1719, 0.472)
0.0819967910143204	(-0.0412, 0.2052)
-0.0827527488161398	(-0.1724, 0.0069)
0.16474953983046	(0.0262, 0.3033)
0.0496917157509094	(-0.0733, 0.1727)
-0.0492292003977667	(-0.1578, 0.0594)
0.0989209161486762	(-0.0749, 0.2727)
-0.0728418689387001	(-0.1895, 0.0438)
-0.124057132587327	(-0.235, -0.0131)
0.0512152636486266	(-0.124, 0.2264)
0.0789112379664329	(-0.0422, 0.2)
-0.0900253470593313	(-0.1936, 0.0136)
0.168936585025764	(-0.0049, 0.3428)
